# Supplementary material for: Gold‐FISH enables targeted NanoSIMS analysis of plant‐associated bacteria
Source: New Phytol. 2023 Jun 28;240(1):439–51. doi: 10.1111/nph.19112 (PMC10962543; doi:10.1111/nph.19112)
Supplement: Supplementary file 2 — Table S1 Contamination assessment of 15N–N2 gas used for gnotobiotic experiment. [file NPH-240-439-s003.xlsx]

## Sheet: Gnotobiotic experiment
New Phytologist Supporting Information
Article title: Gold-FISH enables targeted NanoSIMS analysis of plant-associated bacteria
Authors: Hannes Schmidt, Stefan Gorka, David Seki, Arno Schintlmeister, Dagmar Woebken
Article acceptance date: 14 June 2023
Table S1: Contamination assessment of 15N-N2 gas used for gnotobiotic experiment
Batch used	MBBB0968V
Supplier	Campro Scientific
Triplicate measurements revealed the presences of 146 µmol 15N-NH4 per mole 15N-N2
Calculations were done under the assumption that 1 mol of a gas represents 22400 mL
Numbers in bold were used for calculations
Dry weight of plant biomass
	Root	Root	Shoot	Shoot
	dry weight [g]	dry weight [µg]	dry weight [g]	dry weight [µg]
Plant 1	0.006		0.016
Plant 2	0.007		0.019
Plant 3	0.004		0.019
Plant 4	0.007		0.012
Plant 5	0.01		0.012
average	0.0068	6800	0.0156	15600
	mL	gas used [mL]	factor	µmol contamination	µmol of potential 15N-NH4 added through incubation in 25 mL of 15N-N2 gas
	22400	25	896	146	0.162946
15N root material used for IRMS	at% 15N	Amt % N
	1.90079	0.89
14N root material used for IRMS	at% 15N	Amt % N
	0.366576	0.74
	at% 15N			µg 15N in root	µmol 15N in root (in total)
15N enrichment of root material	1.53421			0.928504	0.0619003
					µmol 15N in plant (root + shoot; in total)	% 15N fixed through Kosakonia strain DS-1 in incubation
					0.37017	55.9806
15N shoot material used for IRMS	at% 15N	Amt % N
	2.83895	1.20002
14N shoot material used for IRMS	at% 15N	Amt % N
	0.368875	0.939891
	at% 15N			µg 15N in shoot	µmol 15N in shoot (in total)
15N enrichment of shoot material	2.47008			4.62404	0.30827
